# Supplementary material for: Big Endothelin-1 as a Predictor of Reverse Remodeling and Prognosis in Dilated Cardiomyopathy
Source: J Clin Med. 2023 Feb 8;12(4):1363. doi: 10.3390/jcm12041363 (PMC9967115; doi:10.3390/jcm12041363)
Supplement: Supplementary file 1 [file jcm-12-01363-s001.zip]

Archive with 1 entries (1 files):
- jcm-2177065-supplementary.pdf
